# Supplementary material for: Genome-Wide In Silico Analysis of Microsatellite Loci in Rabbits
Source: Animals (Basel). 2024 Dec 18;14(24):3659. doi: 10.3390/ani14243659 (PMC11672705; doi:10.3390/ani14243659)
Supplement: Supplementary file 1 [file animals-14-03659-s001.zip]

Archive with 1 entries (1 files):
- animals-3348698-supplementary.pdf
